# Supplementary material for: Didymin protects pancreatic beta cells by enhancing mitochondrial function in high-fat diet-induced impaired glucose tolerance
Source: Diabetol Metab Syndr. 2024 Jan 3;16:7. doi: 10.1186/s13098-023-01244-1 (PMC10762818; doi:10.1186/s13098-023-01244-1)
Supplement: Supplementary file 1 — Supplementary Material 1 [file 13098_2023_1244_MOESM1_ESM.xlsx]

## Sheet: Fig1 I
Insulin
β-tubulin

## Sheet: Fig3 B
NRF1
TFAM
NDUFB8
SDHB
MTCO2
HSP90

## Sheet: Fig4 B
TNF-α
IL-6
IL-1β
β-Tubulin

## Sheet: Fig5 C
Cleaved-PARP
PARP
Bax
Bcl-2
Caspase3
Cleaved-Caspase3

## Sheet: Fig6 B
Insulin
β-Tubulin

## Sheet: Fig6 C
TNF-α
IL-6
IL-1β
β-Tubulin

## Sheet: Fig6 E
Cleaved-PARP
PARP
Bax
Bcl-2
Caspase3
Cleaved-Caspase3
